# Supplementary material for: Phytochemical and Cytotoxic Aspects of Amaryllidaceae Alkaloids in Galanthus Species: A Review
Source: Plants (Basel). 2024 Dec 21;13(24):3577. doi: 10.3390/plants13243577 (PMC11678157; doi:10.3390/plants13243577)
Supplement: Supplementary file 1 [file plants-13-03577-s001.zip]

Archive with 1 entries (1 files):
- plants-3367649-supplementary.pdf
